# Supplementary material for: Modern Development and Production of a New Live Attenuated Bacterial Vaccine, SCHU S4 ΔclpB, to Prevent Tularemia
Source: Pathogens. 2021 Jun 23;10(7):795. doi: 10.3390/pathogens10070795 (PMC8308573; doi:10.3390/pathogens10070795)
Supplement: Supplementary file 1 [file pathogens-10-00795-s001.zip]

Archive with 1 entries (1 files):
- pathogens-1257384-supplementary.pdf
